# Supplementary material for: Ultra-efficient, Anisotropic Cellulose Aerogel with Polydopamine Interfacial Bridged Structure and Photothermal Modification for Seawater Desalination
Source: Research (Wash D C). 2025 Sep 25;8:0888. doi: 10.34133/research.0888 (PMC12463581; doi:10.34133/research.0888)
Supplement: Supplementary 1 — Figs. S1 to S22 Table S1 Movie S1 [file research.0888.f1.zip]

Archive with 2 entries (2 files):
- Supporting Information-revised.docx
- Supporting Information-Video 1.mp4
